# Supplementary material for: Differences in Thyroid Function and Autoantibodies in the Development of Guillain–Barré Syndrome vs. Chronic Inflammatory Demyelinating Polyradiculoneuropathy
Source: Front Neurol. 2020 Sep 10;11:1018. doi: 10.3389/fneur.2020.01018 (PMC7511860; doi:10.3389/fneur.2020.01018)
Supplement: Supplementary file 1 [file Table_1.XLSX]

## Sheet: DATA
Groups:1(GBS) 2(CIDP)	Age range	TT3	TT4	TSH	FT3	FT4	TPO-Ab	TG-Ab	ESR	ALT	AST	ID	Name
1	81-85	1.36	84.6	2.08	4.02	12.61	12.32	7.22	8	14.8	20.1	522262	黄济世
1	71-75	0.83	113.15	0.78	4.14	11.89	132.95	71.11	71	19.2	19.8	589049	王魁麟
1	71-75	1.57	112.41	0.866	4.37	16.02	0.07	1.62	2	14.3	16.7	509595	赵文珍
1	71-75	0.71	107.15	0.77	3.84	13.36	40.71	30.95	35	12.2	19.1	589603	智书怀
1	66-70	1.07	186.1	1.146	5.76	17.96	66.65	57.48	86	30.9	34.4	603804	许金荣
1	66-70	1.1	104.12	0.846	4.42	15.35	71.53	52.02	50	23.8	21.4	626398	徐永新
1	66-70	1.38	135.96	0.877	4.72	12.27	0.72	0.9	2	33	20.8	605991	王金婵
1	66-70	0.94	86.08	0.235	3.15	13.29	89.1	58.79	93	12.2	15.7	516199	张福三
1	66-70	1.05	101.8	2.39	4.86	14.29	343.31	77.29	77	31.4	25.9	586424	朱振文
1	66-70	1.33	74.78	0.774	3.76	13.17	0.2	39.16	8	28.6	21.9	489705	张银忠
1	66-70	0.99	83.06	0.501	2.05	14.73	38.39	26.84	51	14.7	17.2	457345	王士银
1	66-70	1.05	102.26	1.124	3.35	16.81	469.37	184.47	60	28	26.6	529107	刘翠英
1	66-70	0.66	95.62	0.505	2.13	13.97	0.07	2.17	6	22.7	20.4	464957	宁秀珍
1	66-70	1.3	102.15	1.876	4.36	11.83	77.92	29.12	55	44.6	21.5	620396	杨继成
1	61-65	1.08	147.92	2.95	4.68	11.77	76.3	67.05	80	31.1	20.8	589944	唐保坤
1	61-65	1.37	76.54	4.481	3.59	10.77	0.01	1.42	7	21.1	21.6	549816	韩艳华
1	61-65	1.44	153.68	2.672	4.63	18.56	3.23	67.77	138.04	30.3	27.3	619334	尹淑英
1	61-65	1.42	82.34	2.838	3.26	11.28	55.21	53.68	68	111.6	62.5	541996	郭静芬
1	61-65	0.94	103.6	1.35	3.57	8.31	23.99	18.4	16	34.5	15.5	593138	王玉民
1	61-65	1.57	89.45	1.001	3.9	13.78	22.72	10.4	54	14	16.5	460224	郑淑芬
1	61-65	1	108.43	1.877	4.28	12.06	64.52	68.49	41	40.3	22.8	615182	高峰
1	61-65	0.9	137.62	1.143	3.76	13.16	94.07	74.59	68	17.9	15.7	632606	林俊华
1	61-65	1.59	154.7	1.69	6.26	11.36	12.74	7.36	30	14	14	599059	李荣莲
1	61-65	1.07	125.16	3.24	4.97	16.56	63.09	43.93	52	40	31.7	590659	褚元海
1	61-65	1.56	90.33	1.725	4.52	14.7	597.08	18.68	33	20.1	15.8	418634	高书勤
1	61-65	1.04	101.62	1.54	3.91	10.37	61.19	38.14	52	16.1	24.7	593506	姜淑兰
1	61-65	1.25	107.45	2.127	4.1	12.35	382.37	361.43	10	70.6	38.6	621012	周德清
1	61-65	0.65	78.51	1.046	1.89	12.52	55.34	28.95	96	180.2	151.2	486480	郭秀琴
1	61-65	1.62	77.05	2.227	3.89	11.67	1.05	7.22	9	16.6	20.7	455925	石俊德
1	56-60	0.75	144.47	1.119	3.87	11.72	47.92	29.81	19	46.9	27.7	602209	李耀华
1	56-60	1.18	135.24	6.431	4.6	15.98	108.09	93.72	41	17	25.5	616988	张丽英
1	56-60	1.58	71.94	21.944	4.41	10.37	113.25	650.45	31	16.2	12.7	449122	王昌保
1	56-60	0.99	153.58	2.059	4.17	15.83	140.2	111.24	70	18.6	16.5	628336	方芳
1	56-60	1.9	122.49	1.94	5.49	12.72	0.92	0.9	7	18	18.8	592223	仁秀匣
1	56-60	1.59	118.65	5.007	4.52	15.1	32.18	127.74	29	35.7	29.7	516062	张枫叶
1	56-60	0.8	108.2	0.872	4.23	12.32	151.09	160.25	88	25	20.4	615078	李秀英
1	56-60	1.76	114.42	1.015	3.99	16.62	0.2	0.78	5	12.7	16.8	457905	齐久明
1	56-60	1.31	75.04	1.256	3.71	12.27	0.22	0.49	7	14.9	23.4	510996	郭春梅
1	56-60	1.46	89.23	0.759	3.98	12.95	0.1	0.8	29	54.6	16.4	460600	魏德智
1	51-55	1.52	81.16	1.065	3.85	11.41	14.44	14.52	2	28.5	24.5	539964	袁守城
1	51-55	1.61	193.94	1.25	5.46	9.43	42.15	37.7	6	71.5	46	574969	才强
1	51-55	1.15	133.39	0.007	4.41	16.22	64.94	80.41	81	36.9	22.6	596800	史志昕
1	51-55	1.1	93.03	1.85	3.88	11.83	169.54	20.09	7	17.2	19.1	587219	肖帆
1	51-55	1.64	84.39	0.681	4.63	14.39	101.82	91.82	44	33.8	32.3	461255	郭建京
1	51-55	1.47	98.8	6.455	3.4	12.6	128.62	17.36	79	38.2	30.4	545965	田英
1	51-55	1.39	123.1	1.23	4.47	17.81	0.09	0.98	25	27.9	16.8	513883	张艳秋
1	51-55	1.71	98.24	0.867	4.98	14.18	25.29	217.28	83	83.4	49.2	466525	卫巧便
1	51-55	0.77	101.42	1.1	3.85	11.54	78.36	53.68	39	24.8	15.9	592604	芦静
1	51-55	1.74	114.36	1.831	5.03	12.8	0.25	0.9	17	19.7	24.8	626722	高详琴
1	51-55	0.83	83.36	2.37	2.3	13.04	139.23	70.19	12	52.5	29.5	545146	宋连枝
1	51-55	1.11	100.97	0.384	3.34	16.3	0.26	2.17	5	9.5	11.7	460084	李广全
1	51-55	1.52	79.66	1.631	4.35	13.51	0.27	0.69	7	28.5	21.4	456193	邓志国
1	46-50	1.03	80.14	3.42	4.35	10.22	3.13	0.9	2	13.5	23.3	590317	刘忠宝
1	46-50	1.52	90.55	0.39	3.58	13.09	53.19	40.23	5	62.7	45.5	454430	朱孟贵
1	46-50	2.15	78.66	0.129	5.94	13.67	64.53	166.79	88	12.5	15.3	511838	孙光明
1	46-50	1.72	111.61	7.7	5.33	12.26	89.26	57.56	15	27.1	23.2	584442	陈亚玲
1	46-50	1.03	100.78	1.322	3.15	15.92	110.95	63.91	78	33.5	35.8	517760	张玉莲
1	46-50	1.17	99.2	0.447	3.67	14.4	67.61	60.34	74	45	33.8	463215	李伟
1	46-50	1.47	69.03	1.838	4.44	10.97	0.11	1.72	36	30.8	21.2	516286	李长春
1	46-50	1.42	97.45	1.945	4.18	15.22	117.37	135.67	86	43.6	31.4	490878	彭立香
1	46-50	1.44	152.51	0.519	5.01	13.23	99.66	62.62	24	28.7	19.1	617929	张春路
1	46-50	1.13	126.17	2.97	7.55	13.44	152.34	77.44	85	40.7	28.2	585402	江松梅
1	46-50	1.78	86.13	1.26	4.67	14.16	0.03	1.08	4	29.7	17.8	418313	李建军
1	46-50	1.49	127.22	1.706	3.9	16.92	0.53	3.92	25	17.5	12	551278	姚桂玲
1	46-50	1.55	83.68	1.082	4.48	13.61	10.03	7.12	48	54.2	42.9	453467	郝贵青
1	41-45	1.57	83.2	1.264	4.6	12.32	18.32	1.29	11	24.5	14.2	487467	全毅
1	41-45	1.46	101.15	1.172	3.86	14.48	67.89	54.08	29	61.1	52.1	482027	崔占奎
1	36-40	1.24	70.04	8.5	2.97	10.47	1000	79.63	14	20	15	505653	安学花
1	36-40	1.68	107.54	2.304	4.25	11.25	0.25	0.9	6	49.8	116.3	614726	徐斌
1	36-40	1.17	118.5	2.351	4.26	15.09	1.24	0.9	12	11.9	14.8	606149	李翠焕
1	36-40	1.46	90.76	1.144	4.06	13.01	154.97	60.25	13	39.7	31.8	514329	高者云
1	31-35	1.06	99.33	0.767	4.4	13.02	98.38	81.21	64	9.1	16.2	607896	王松
1	31-35	1.71	121.9	1.234	6.06	12.97	1.17	0.9	7	40.6	24.1	603499	袁成奎
1	31-35	1.24	111.94	0.721	4.68	13.41	81.82	99.43	52	31.8	34.2	636310	江鹏
1	31-35	0.93	87.29	1.928	3.38	11.8	40.64	46.49	5	17	23	612774	赵琳
1	31-35	1.21	161.56	1.8	6.31	22.23	91.82	69.37	84	22.8	17	594788	吕永强
1	31-35	1.85	79.22	2.153	4.82	12.98	6.93	2.21	12	19.5	18.7	430517	郭晓苗
1	31-35	1.22	80.92	0.972	3.57	13.97	2.01	0.53	20	10.5	16.5	479506	田立芹
1	26-30	0.85	109.83	0.72	4.4	11.4	0.43	0.9	8	55.5	39.6	589273	王宇宁
1	26-30	1.65	128.4	2.989	5.54	13.99	104.92	168.52	56	57.3	28.2	596760	张宇腾
1	26-30	1.49	98.52	2.323	4.97	14.5	0.42	0.9	12	22.5	14.3	631479	田悦
1	26-30	1.73	178.96	2.172	10.3	10	42.64	67.53	31	60.7	70.6	604526	闫涛
1	26-30	1.58	116.19	1.68	5.4	13.12	0.25	0.9	6	12.9	18.3	592308	周博
1	26-30	1.3	74.47	1.61	3.42	11.37	107.63	85.84	38	183.3	81.9	540430	张桐辉
1	26-30	1.19	107.55	0.874	4.46	13.14	125.65	119.32	79	20.2	16.7	633337	刘彬
1	26-30	1.22	76.21	1.371	3.92	12.71	0	0.46	6	30.7	21.6	529441	张家麟
1	26-30	1.3	70.55	1.03	4.47	8.47	13.9	13.84	26	8.5	12.7	592313	郝茹
1	21-25	0.97	119.94	1.22	2.64	13.84	47.91	48.16	10	46.8	31.5	503894	于淼
1	21-25	1.31	104.37	1.75	5.42	15.39	97.6	68.63	38	28.9	33.3	584530	周金龙
1	21-25	1.13	139.54	2.176	4.44	12.75	94.13	58.51	61	9.4	13.7	621342	陈伟卓
1	18-20	1.19	270.47	1.419	4.95	16.12	29.83	39.44	88	234.1	69.5	612389	魏和意
1	18-20	1.51	99.86	0.718	4.47	14.54	0.28	0.98	5	32.7	17	518871	孙浩然
1	18-20	1.08	94.37	0.89	5.5	14.15	1.09	0.9	2	19.6	16.6	594746	李兆梁
1	18-20	1.77	165.96	0.33	6.53	10.28	54.14	45.67	30	25.8	18.3	591278	陈雨汝
1	18-20	1.85	85.68	2.56	4.55	13.59	0.05	1.98	12	52.4	39	456647	王丹
1	18-20	1.64	75.53	2.311	5.03	12.14	0.13	0.56	8	30.9	19.9	493014	韩祚钰
1	18-20	0.95	125.15	0.912	3.79	11.6	118.75	114.49	74	13.2	17.2	628316	夏梓叶
2	76-80	1.77	102.84	1.459	4.83	10.59	5.29	0.9	9	11.6	15.4	627196	刘善勇
2	66-70	1.36	79.01	0.9	4.03	12.43	0.3	1.88	2	12	14	391435	曹瑞清
2	66-70	1.61	80.16	2.21	4.17	12.71	1.34	0.86	7	26.2	20.9	440053	解立常
2	66-70	1.42	66.99	2.48	4.05	10.51	0.18	6.6	9	11.8	15.3	507700	刘风兰
2	66-70	1.06	112.91	1.72	3.95	12.71	0.25	0.9	27	13.6	16.6	617333	张永兰
2	66-70	1.19	82.52	1.11	3.28	11.94	0.09	1.47	7	14.8	20	531844	仲崇政
2	66-70	1.51	102.26	2	5.56	13.08	8.78	0.9	1.09	14	12.2	610815	徐领弟
2	66-70	1.46	86.21	0.89	4.5	14.37	0	0.45	7	15.3	14.6	420617	杨银珠
2	66-70	1.33	101.83	1.36	4.45	10.36	7.9	0.9	6.5	12.4	15.2	608623	梁运平
2	61-65	1.28	154.49	1.69	4.52	12.11	0.29	0.9	4	26.8	23.1	591307	马花
2	61-65	1.79	77.62	0.59	4.62	11.38	1.04	3.98	22	10.7	15.6	557855	庄俊平
2	61-65	1.15	107.44	2.15	6.67	11.59	0.28	0.9	11	18.5	21.8	591987	黄福全
2	61-65	1.46	78.74	1.67	4.67	12.23	0.33	0.79	1	15.4	20.8	449700	张登宽
2	61-65	1.97	93.03	1.68	3.93	15.78	0.38	0.65	3	21.4	14.7	297802	王景良
2	61-65	1.49	88.49	3.34	3.51	14.5	0.56	8.72	11	14	23	383497	王秀菊
2	61-65	1.22	83.21	1.53	4.97	9.45	2.66	0.9	13	24.3	18.7	608616	王金立
2	61-65	1.14	98.72	4.62	4.33	13.76	0.52	0.9	2	13.3	22.4	568312	李福秋
2	61-65	1.28	77.59	0.01	4.11	12.65	10.49	1.09	1	21.8	28.1	497062	李同好
2	61-65	1.68	84.96	6.47	4.99	12.96	5.44	2.6	2	18.3	19.5	480657	陈哲
2	61-65	3.51	90.87	0.04	7.21	12.7	0.41	1.76	18	15	16	387190	王斌
2	61-65	0.93	82.08	4.42	3.18	15.37	0.36	1.62	12	16	14.4	433037	迟世懿
2	61-65	1.56	105.13	0.53	4.4	11.36	0.72	0.96	3	22.2	20.3	594961	唐世祥
2	61-65	1.32	51.71	1.1	4.72	10.76	0.08	0.32	6	78.9	27.6	497431	梁臣
2	61-65	1.51	89.15	1.19	3.67	11.6	4.21	0.15	7	19.8	18.2	546990	高众
2	61-65	0.89	74.77	0	2.89	11.55	133	63.97	8	21.7	10.5	520688	常玉珍
2	61-65	1.73	117.74	1.7	5.3	13.77	3.75	0.25	0.9	23.5	21.6	612275	卜文祥
2	61-65	1.39	111.87	1.38	4.96	11.54	2.76	0.9	20	18.2	21.3	626435	白秀梅
2	56-60	1.46	74.43	1.65	4.22	12.9	0.06	0.76	7	17	19	368116	殷有钢
2	56-60	1.45	90.85	1.03	3.29	14.42	0.28	0.73	7	11	24	377751	朱启
2	56-60	1.6	83.93	6.5	4.57	11.73	742.53	49.24	17	17.9	21.7	524811	王淑芬
2	56-60	1.64	78.42	4.21	5.38	13.28	4.14	2.27	23	28.9	17.3	425320	刘玉清
2	56-60	1.31	102.63	1.724	4.7	10.93	1.13	0.9	14	17.7	22.2	622190	孙涛
2	56-60	1.14	76.04	0.72	3.06	12.14	0	0.45	2	31.9	15.8	459751	李建安
2	56-60	1.45	71.78	2.86	3.95	10.96	0.09	0.78	5	32.5	21.4	442752	于伟山
2	56-60	1.45	75.55	2	3.37	12.07	1.29	1000	5	15.7	26.2	503822	孙桂华
2	56-60	2.3	219.53	0.78	9.11	10.14	3.57	1.29	7	42.4	25.7	609947	蔡海清
2	56-60	1.25	98.65	0.765	4.63	17.62	0.25	0.9	2	16	11.9	631277	巴图达来
2	51-55	1.3	74.09	2.03	6.18	11.55	0.25	0.9	2	0.5	9.9	253249	赵云山
2	51-55	1.33	115.48	1.03	4.48	14.84	5.54	0.9	5	20.4	17.7	610279	吕海延
2	51-55	1.52	126.06	1.17	5.55	10.83	1.32	0.9	2	17.8	18.8	619012	郑珍华
2	51-55	1.13	99.46	3.17	3.25	14.24	0	0.92	2	7.3	8.4	536190	院聚周
2	51-55	1.22	75.13	0.87	3.97	13.35	0.35	1.7	11	27.8	17.9	496028	洪清波
2	51-55	1.19	84.2	1.54	3.24	14.05	0	2.6	1	19.3	18.7	450423	孟庆利
2	51-55	0.53	103.87	3.9	3.36	15.83	0.25	0.9	14	4	8.7	600342	马宗山
2	51-55	1.48	127.97	3.965	4.77	11.76	0.47	1.66	2	21.5	18.1	625343	胡晓军
2	46-50	1.21	67.5	3.88	3.4	10.5	0.06	0.52	5	20.6	21.9	502829	王正超
2	46-50	1.58	106.26	2.72	4.81	17.99	3.21	0.43	12	88.5	23.9	412273	崔合景
2	46-50	1.37	99.13	1.06	4.22	11.92	0.54	0.9	16	14.6	11.9	597031	连保玉
2	46-50	1.46	85.56	4.57	4.04	12.05	0.17	0.9	10	19.9	19.2	549427	常风玲
2	46-50	1.72	94.89	0.66	4.16	13.23	0.3	0.69	5	34.5	17.5	503229	鹿海红
2	46-50	1.82	218.25	0.92	7.49	14.71	6.42	14.81	41	37.8	21.4	617199	刘凤玲
2	46-50	1.05	79.51	0.97	3.87	10.55	12.74	14.48	14	49.6	20.3	613640	周天友
2	41-45	1.19	77.33	4.4	4.33	13.17	18.6	0.56	16	18	27	382308	李爱玲
2	41-45	1.09	111.67	1.09	3.49	10.75	0.9	0.94	6	43.2	23.7	609230	白天文
2	41-45	1.56	83.14	1.3	4.36	12.15	0.18	1	2	43.6	21.8	537863	付卫东
2	41-45	0.85	88.65	3.39	3.91	11.61	5.05	261.1	12	14.6	9.8	600306	孙秋玲
2	41-45	1.64	87.19	0.33	4.46	11.77	0.18	1.05	10	23.1	19.6	492180	张四姐
2	41-45	1.32	121.54	5.068	4.5	9.08	0.45	0.9	15	13.6	15.4	620369	刘焕利
2	41-45	1.49	73.14	0.98	4.25	11.44	0.17	0.89	3	51.1	42.1	539421	杨国栋
2	41-45	1.58	85.35	1.05	3.69	14.73	0.22	1.44	1	34.4	22.7	456590	张全
2	41-45	1.52	73.89	2.82	4.63	12.07	0.13	0.72	4	31.8	19.6	493982	李民
2	41-45	1.35	115.98	1.62	4.44	10.26	13.7	9.23	15	12.3	15	622792	王蕾
2	41-45	1.08	83.55	0.56	4.62	12.03	12.26	11.4	24	35.8	17.3	613119	王齐汉
2	41-45	1.28	63.52	1.56	4.34	10.77	2.46	1.08	1	26.2	21	500149	朱永胜
2	36-40	1.73	78.54	0.33	5.83	15.63	0	1.1	1	81.9	18.3	403910	韩连国
2	36-40	1.51	113.09	0.826	5.1	13.3	0.25	0.9	11	30.9	20.5	622401	王大伟
2	31-35	1.6	101.91	1.47	4.25	14.83	0.08	0.75	28	14.5	11.4	515508	林文敬
2	31-35	1.71	86.68	2.36	4.06	13.82	2.81	2.08	2	31	22	384711	拓飞
2	31-35	1.32	77.06	1.86	3.33	12.36	0.43	1.69	2	16.2	16.5	474072	周霄
2	31-35	1.33	131.14	0.63	4.99	12.28	0.26	0.02	74	78.1	25.4	580809	陈子峰
2	31-35	1.47	78.09	1.2	4.74	9.66	5.89	0.9	0.64	24.1	15.4	615331	康基发
2	26-30	1.3	64.73	1.21	3.76	12.64	0.31	2.06	44	11.9	14.2	527889	张磊
2	21-25	1.33	71.03	0.82	4.09	13.21	0	0.28	20	33	33	370581	徐越
2	21-25	1.51	113.38	3.81	4.9	15.99	4.14	0.42	13	156	45.6	579333	李鑫
2	21-25	1.54	131.64	4.104	4.73	16.66	1.25	0.9	13	15.3	11.7	631475	吴巧娣
2	21-25	1.97	100.9	2.99	4.5	16.42	0.33	1.58	1	11	16	397619	苏凤阳
2	21-25	1.47	81.69	1.8	4.33	13.16	0.01	1.15	5	10.2	17.4	460109	戚佳宁
2	21-25	2.23	157.75	2.77	5.23	17.7	1.13	1.46	11	46.4	30.6	486611	马欣
